# Supplementary material for: Tuning the Hydrogen Evolution Activity of Co2NiO4 via Precursor-Controlled Synthesis
Source: Int J Mol Sci. 2026 Feb 5;27(3):1584. doi: 10.3390/ijms27031584 (PMC12897932; doi:10.3390/ijms27031584)
Supplement: Supplementary file 1 [file ijms-27-01584-s001.zip]

Archive with 1 entries (1 files):
- ijms-4121019-supplementary.pdf
